# Supplementary material for: DUT (p.Y116C)-Mutation-Induced Thrombocytopenia in Rabbits
Source: Int J Mol Sci. 2025 Apr 28;26(9):4169. doi: 10.3390/ijms26094169 (PMC12072063; doi:10.3390/ijms26094169)
Supplement: Supplementary file 1 [file ijms-26-04169-s001.zip]

Archive with 1 entries (1 files):
- ijms-3514287-supplementary.pdf
